# Supplementary material for: Occurrence of Phlebotomine sand flies (Diptera: Psychodidae) in the northeastern plain of Italy
Source: Parasit Vectors. 2021 Mar 18;14:164. doi: 10.1186/s13071-021-04652-2 (PMC7992963; doi:10.1186/s13071-021-04652-2)
Supplement: Supplementary file 1 — Additional file 1: Table S1. List of sampling sites, with geographical coordinates and environmental description and monitoring years. [file 13071_2021_4652_MOESM1_ESM.xlsx]

## Sheet: TableS1
Site	Latitude (DD)	Longitude (DD)	Altitude (m a.s.l.)	Description	Monitoring years
					2017	2018	2019
Adria	45.0541	12.0791	-1	Urban			0
Albignasego	45.3406	11.833	8	Rural		1	2
Badia Polesine	45.0733	11.5094	8	Farm	1	0	0
Bagnaria Arsia	45.8937	13.2959	21	Farm	0	0	0
Barbarano Mossano	45.3878	11.5952	19	Farm		12	1
Basiliano	46.0197	13.1171	76	Rural	0	0	0
Bertiolo	45.9397	13.0732	32	Farm	0	0	0
Brugine	45.3208	11.9808	7	Urban	0	1	1
Budoia	46.0424	12.5301	135	Urban			21
Cadoneghe	45.4454	11.9587	9	Rural	0	0	0
Campagna Lupia	45.3612	12.139	2	Rural	0	0	0
Caneva	45.9803	12.4813	33	Farm	2	3	4
Caorle	45.6063	12.8771	1	Urban	0	0	0
Capriva del Friuli	45.9411	13.5224	50	Farm	0	1	1
Casale di Scodosia	45.1795	11.4835	8	Farm	44	6	17
Casaleone	45.1571	11.2102	12	Farm	8	0	0
Cavarzere	45.139	12.1235	1	Farm	0	0	0
Cavaso del Tomba	45.8576	11.9056	224	Urban	0
Ceggia	45.6749	12.6584	-1	Urban	0	0	0
Ceneselli	45.0052	11.3789	10	Rural	0	0	0
Chioggia	45.199	12.2837	2	Urban	1	0	0
Cinto di Caomaggiore	45.8264	12.7974	7	Rural	0	0	0
Codogne	45.8641	12.4243	24	Urban	0	0	0
Concordia Sagittaria	45.6903	12.8597	1	Farm	0	0	0
Cordenons	45.9835	12.6743	49	Urban			3
Deserto d'Este	45.2072	11.6834	8	Rural	5	2	32
Due Carrare	45.3007	11.7974	8	Rural	5
Erbe	45.2347	11	26	Urban	0	0	0
Fagagna	46.1237	13.0837	175	Urban	0	0	0
Ficarolo	44.9639	11.455	8	Farm	1	0	2
Fiume Veneto	45.9119	12.722	20	Farm	0	0	0
Gazzo Padovano	45.5594	11.6708	32	Farm	0	0	1
Grisignano di Zocco	45.4744	11.7337	20	Farm	0	0	0
Guarda Veneta	44.9759	11.7903	4	Rural		0	0
Jesolo	45.5442	12.6371	1	Rural	0	0	0
Marostica	45.7437	11.6494	107	Urban	19	8	23
Martellago	45.538	12.1685	10	Urban	0
Minerbe	45.2434	11.3444	19	Farm	1	0	0
Mirano	45.4641	12.0841	6	Farm	0	0	0
Montereale Valcellina	46.1042	12.6498	229	Farm	0	0	0
Montorso Vicentino	45.4915	11.3781	70	Farm	3	0	8
Motta di Livenza	45.7811	12.5873	6	Rural	0	0	0
Nogarole Rocca	45.2664	10.8428	37	Rural	0	0	0
Noventa Vicentina	45.2886	11.5497	15	Rural	0	0	0
Occhiobello	44.917	11.6103	5	Farm	0	1	0
Oppeano	45.2924	11.1301	27	Rural	0	0	0
Palazzolo dello Stella	45.7859	13.0851	3	Farm	0	0	0
Papozze	44.9861	12.0496	1	Farm	0	0	0
Pasiano di Pordenone	45.8752	12.6461	14	Farm	0	0	0
Ponte di Piave	45.7123	12.4618	10	Rural	0	0	0
Porto Tolle - S. Giorgio	44.9023	12.4502	-1	Rural	0	0	0
Porto Viro	45.049	12.2645	-2	Farm	0	1	1
Povoletto	46.1054	13.2873	127	Farm	0	0	0
Preganziol	45.5945	12.2608	7	Farm	0	0	0
Premariacco	46.0596	13.3878	112	Farm	5	3	18
Quarto d'Altino	45.5589	12.4294	1	Rural	0	0	0
Riese Pio X	45.7251	11.9105	62	Farm	0	2	0
Ronco all'Adige	45.3372	11.2476	24	Urban	0	0	0
Rovigo	45.071	11.7712	2	Urban		0	0
Rovigo-Buso	45.0643	11.8358	1	Urban	0
San Canzian d'Isonzo	45.7885	13.4735	3	Farm	0	0	0
San Giorgio della Richinvelda	46.0254	12.8212	72	Urban	0	0	0
San Giorgio di Nogaro	45.8326	13.1918	6	Farm	0	0	0
San Michele al Tagliamento	45.6945	12.9756	1	Farm	0	0	0
San Giorgio al Tagliamento	45.7713	12.9852	6	Urban		0	0
San Vito al Tagliamento	45.9146	12.8945	31	Farm	0	0	0
Santa Giustina in Colle	45.5911	11.9069	27	Farm	0	0	0
Santa Lucia di Piave	45.7975	12.2995	52	Farm	2	0	0
Spilimbergo	46.1381	12.8826	154	Farm	0	0	0
Thiene	45.7018	11.4597	145	Urban	0	3	2
Trevignano	45.7374	12.0893	76	Farm	4	1	10
Tribano	45.2129	11.828	5	Urban	0	0	0
Venezia	45.5108	12.2232	5	Urban		0	0
Verona	45.3762	10.9987	46	Farm	2	1	5
Vicenza	45.5577	11.5174	36	Rural	0	0	2
Villa Bartolomea	45.1428	11.349	12	Rural	0	0	0
Villafranca Veronese	45.3321	10.7911	63	Rural	0	0	0
Villanova del Ghebbo	45.0633	11.6407	5	Farm	0	0	0
Villorba	45.7006	12.2555	20	Urban	0	0	0
Vittorio Veneto	45.9862	12.2994	132	Urban	0
DD: decimal degree
