# Supplementary material for: Occurrence of Phlebotomine sand flies (Diptera: Psychodidae) in the northeastern plain of Italy
Source: Parasit Vectors. 2021 Mar 18;14:164. doi: 10.1186/s13071-021-04652-2 (PMC7992963; doi:10.1186/s13071-021-04652-2)
Supplement: Supplementary file 3 — Additional file 3: Table S2. Number of sites positive for Phlebotomine sand flies in each environmental type. [file 13071_2021_4652_MOESM3_ESM.xlsx]

## Sheet: TableS2
Environmental description	N. sites 2017			N. sites 2018			N. sites 2019
	pos (n. sf)	neg	tot	pos (n. sf)	neg	tot	pos (n. sf)	neg	tot
Farm	25 (73)	11	36	10 (31)	27	37	11 (68)	26	37
Rural	2 (10)	16	18	2 (3)	17	19	3 (36)	16	19
Urban	2 (20)	15	17	3 (12)	13	16	5 (50)	14	19
Total	29 (103)	42	71	15 (46)	57	72	19 (154)	56	75
